# Supplementary material for: Examining the patterns and dynamics of species abundance distributions in succession of forest communities by model selection
Source: PLoS One. 2018 May 10;13(5):e0196898. doi: 10.1371/journal.pone.0196898 (PMC5944961; doi:10.1371/journal.pone.0196898)
Supplement: S1 File — (XLS) [file pone.0196898.s001.xls]

## Sheet: DinghushanSAdata.sav
NO	PLOT	LAYER	J	SPECIES	NJ	S	N
1	鼎闊DK	1)DBH≥1cm	1	云南银柴	995	88	3382
2	鼎闊DK	1)DBH≥1cm	2	柏拉木	298	88	3382
3	鼎闊DK	1)DBH≥1cm	3	九节	201	88	3382
4	鼎闊DK	1)DBH≥1cm	4	黄果厚壳桂	183	88	3382
5	鼎闊DK	1)DBH≥1cm	5	鼎湖血桐	173	88	3382
6	鼎闊DK	1)DBH≥1cm	6	光叶山黄皮	170	88	3382
7	鼎闊DK	1)DBH≥1cm	7	光叶红豆	131	88	3382
8	鼎闊DK	1)DBH≥1cm	8	红车	109	88	3382
9	鼎闊DK	1)DBH≥1cm	9	肖蒲桃	105	88	3382
10	鼎闊DK	1)DBH≥1cm	10	白颜树	91	88	3382
11	鼎闊DK	1)DBH≥1cm	11	罗伞树	84	88	3382
12	鼎闊DK	1)DBH≥1cm	12	窄叶半枫荷	70	88	3382
13	鼎闊DK	1)DBH≥1cm	13	黄叶树	63	88	3382
14	鼎闊DK	1)DBH≥1cm	14	水石梓	56	88	3382
15	鼎闊DK	1)DBH≥1cm	15	褐叶柄果木	47	88	3382
16	鼎闊DK	1)DBH≥1cm	16	鼎湖钓樟	39	88	3382
17	鼎闊DK	1)DBH≥1cm	17	荷木	31	88	3382
18	鼎闊DK	1)DBH≥1cm	18	笔罗子	28	88	3382
19	鼎闊DK	1)DBH≥1cm	19	鸭脚木	28	88	3382
20	鼎闊DK	1)DBH≥1cm	20	橄榄	25	88	3382
21	鼎闊DK	1)DBH≥1cm	21	厚壳桂	25	88	3382
22	鼎闊DK	1)DBH≥1cm	22	粗叶木	24	88	3382
23	鼎闊DK	1)DBH≥1cm	23	白车	21	88	3382
24	鼎闊DK	1)DBH≥1cm	24	红皮紫棱	21	88	3382
25	鼎闊DK	1)DBH≥1cm	25	降真香	21	88	3382
26	鼎闊DK	1)DBH≥1cm	26	鱼骨木	21	88	3382
27	鼎闊DK	1)DBH≥1cm	27	土沉香	19	88	3382
28	鼎闊DK	1)DBH≥1cm	28	白楸	17	88	3382
29	鼎闊DK	1)DBH≥1cm	29	谷木	17	88	3382
30	鼎闊DK	1)DBH≥1cm	30	黄毛榕	16	88	3382
31	鼎闊DK	1)DBH≥1cm	31	臀形果	16	88	3382
32	鼎闊DK	1)DBH≥1cm	32	大苞血桐	14	88	3382
33	鼎闊DK	1)DBH≥1cm	33	华润楠	13	88	3382
34	鼎闊DK	1)DBH≥1cm	34	岭南山竹子	13	88	3382
35	鼎闊DK	1)DBH≥1cm	35	小盘木	13	88	3382
36	鼎闊DK	1)DBH≥1cm	36	锥栗	11	88	3382
37	鼎闊DK	1)DBH≥1cm	37	黄杞	10	88	3382
38	鼎闊DK	1)DBH≥1cm	38	韶子	10	88	3382
39	鼎闊DK	1)DBH≥1cm	39	薄叶胡桐	9	88	3382
40	鼎闊DK	1)DBH≥1cm	40	猪肚木	9	88	3382
41	鼎闊DK	1)DBH≥1cm	41	金叶树	7	88	3382
42	鼎闊DK	1)DBH≥1cm	42	密毛乌口树	7	88	3382
43	鼎闊DK	1)DBH≥1cm	43	三叉苦	7	88	3382
44	鼎闊DK	1)DBH≥1cm	44	乌材	7	88	3382
45	鼎闊DK	1)DBH≥1cm	45	山杜英	6	88	3382
46	鼎闊DK	1)DBH≥1cm	46	越南冬青	6	88	3382
47	鼎闊DK	1)DBH≥1cm	47	轮叶木姜子	5	88	3382
48	鼎闊DK	1)DBH≥1cm	48	野牡丹	5	88	3382
49	鼎闊DK	1)DBH≥1cm	49	异叶翅子树	5	88	3382
50	鼎闊DK	1)DBH≥1cm	50	鱼尾葵	5	88	3382
51	鼎闊DK	1)DBH≥1cm	51	狗骨柴	4	88	3382
52	鼎闊DK	1)DBH≥1cm	52	亮叶猴耳环	4	88	3382
53	鼎闊DK	1)DBH≥1cm	53	毛果算盘子	4	88	3382
54	鼎闊DK	1)DBH≥1cm	54	刺叶葱木	3	88	3382
55	鼎闊DK	1)DBH≥1cm	55	光叶山矾	3	88	3382
56	鼎闊DK	1)DBH≥1cm	56	毛果巴豆	3	88	3382
57	鼎闊DK	1)DBH≥1cm	57	毛叶嘉赐树	3	88	3382
58	鼎闊DK	1)DBH≥1cm	58	山钓樟	3	88	3382
59	鼎闊DK	1)DBH≥1cm	59	乌榄	3	88	3382
60	鼎闊DK	1)DBH≥1cm	60	五月茶	3	88	3382
61	鼎闊DK	1)DBH≥1cm	61	竹节树	3	88	3382
62	鼎闊DK	1)DBH≥1cm	62	白背算盘子	2	88	3382
63	鼎闊DK	1)DBH≥1cm	63	长花厚壳树	2	88	3382
64	鼎闊DK	1)DBH≥1cm	64	大叶臭椒	2	88	3382
65	鼎闊DK	1)DBH≥1cm	65	大叶算盘子	2	88	3382
66	鼎闊DK	1)DBH≥1cm	66	嘉赐树	2	88	3382
67	鼎闊DK	1)DBH≥1cm	67	假苹婆	2	88	3382
68	鼎闊DK	1)DBH≥1cm	68	毛稔	2	88	3382
69	鼎闊DK	1)DBH≥1cm	69	毛秀柱花	2	88	3382
70	鼎闊DK	1)DBH≥1cm	70	软荚红豆	2	88	3382
71	鼎闊DK	1)DBH≥1cm	71	沙坝冬青	2	88	3382
72	鼎闊DK	1)DBH≥1cm	72	天料木	2	88	3382
73	鼎闊DK	1)DBH≥1cm	73	小叶胭脂	2	88	3382
74	鼎闊DK	1)DBH≥1cm	74	苍叶红豆	1	88	3382
75	鼎闊DK	1)DBH≥1cm	75	短序润楠	1	88	3382
76	鼎闊DK	1)DBH≥1cm	76	枫木	1	88	3382
77	鼎闊DK	1)DBH≥1cm	77	黑柃	1	88	3382
78	鼎闊DK	1)DBH≥1cm	78	了哥王	1	88	3382
79	鼎闊DK	1)DBH≥1cm	79	罗浮泡花树	1	88	3382
80	鼎闊DK	1)DBH≥1cm	80	疏花卫矛	1	88	3382
81	鼎闊DK	1)DBH≥1cm	81	水东哥	1	88	3382
82	鼎闊DK	1)DBH≥1cm	82	凸脉榕	1	88	3382
83	鼎闊DK	1)DBH≥1cm	83	网脉山龙眼	1	88	3382
84	鼎闊DK	1)DBH≥1cm	84	乌口粗叶木	1	88	3382
85	鼎闊DK	1)DBH≥1cm	85	乌檀	1	88	3382
86	鼎闊DK	1)DBH≥1cm	86	无名1	1	88	3382
87	鼎闊DK	1)DBH≥1cm	87	越南山矾	1	88	3382
88	鼎闊DK	1)DBH≥1cm	88	子凌蒲桃	1	88	3382
89	鼎闊DK	2)H≥3m	1	云南银柴	848	80	2412
90	鼎闊DK	2)H≥3m	2	黄果厚壳桂	159	80	2412
91	鼎闊DK	2)H≥3m	3	鼎湖血桐	133	80	2412
92	鼎闊DK	2)H≥3m	4	柏拉木	118	80	2412
93	鼎闊DK	2)H≥3m	5	光叶山黄皮	95	80	2412
94	鼎闊DK	2)H≥3m	6	九节	84	80	2412
95	鼎闊DK	2)H≥3m	7	白颜树	82	80	2412
96	鼎闊DK	2)H≥3m	8	肖蒲桃	81	80	2412
97	鼎闊DK	2)H≥3m	9	红车	80	80	2412
98	鼎闊DK	2)H≥3m	10	光叶红豆	66	80	2412
99	鼎闊DK	2)H≥3m	11	窄叶半枫荷	54	80	2412
100	鼎闊DK	2)H≥3m	12	黄叶树	51	80	2412
101	鼎闊DK	2)H≥3m	13	水石梓	49	80	2412
102	鼎闊DK	2)H≥3m	14	罗伞树	43	80	2412
103	鼎闊DK	2)H≥3m	15	荷木	31	80	2412
104	鼎闊DK	2)H≥3m	16	鼎湖钓樟	30	80	2412
105	鼎闊DK	2)H≥3m	17	笔罗子	24	80	2412
106	鼎闊DK	2)H≥3m	18	褐叶柄果木	21	80	2412
107	鼎闊DK	2)H≥3m	19	厚壳桂	19	80	2412
108	鼎闊DK	2)H≥3m	20	降真香	19	80	2412
109	鼎闊DK	2)H≥3m	21	白车	18	80	2412
110	鼎闊DK	2)H≥3m	22	红皮紫棱	18	80	2412
111	鼎闊DK	2)H≥3m	23	鱼骨木	18	80	2412
112	鼎闊DK	2)H≥3m	24	橄榄	16	80	2412
113	鼎闊DK	2)H≥3m	25	臀形果	16	80	2412
114	鼎闊DK	2)H≥3m	26	谷木	14	80	2412
115	鼎闊DK	2)H≥3m	27	鸭脚木	14	80	2412
116	鼎闊DK	2)H≥3m	28	白楸	13	80	2412
117	鼎闊DK	2)H≥3m	29	粗叶木	13	80	2412
118	鼎闊DK	2)H≥3m	30	华润楠	13	80	2412
119	鼎闊DK	2)H≥3m	31	大苞血桐	12	80	2412
120	鼎闊DK	2)H≥3m	32	黄毛榕	12	80	2412
121	鼎闊DK	2)H≥3m	33	黄杞	10	80	2412
122	鼎闊DK	2)H≥3m	34	岭南山竹子	10	80	2412
123	鼎闊DK	2)H≥3m	35	韶子	10	80	2412
124	鼎闊DK	2)H≥3m	36	锥栗	10	80	2412
125	鼎闊DK	2)H≥3m	37	小盘木	9	80	2412
126	鼎闊DK	2)H≥3m	38	土沉香	8	80	2412
127	鼎闊DK	2)H≥3m	39	猪肚木	7	80	2412
128	鼎闊DK	2)H≥3m	40	金叶树	5	80	2412
129	鼎闊DK	2)H≥3m	41	轮叶木姜子	5	80	2412
130	鼎闊DK	2)H≥3m	42	三叉苦	5	80	2412
131	鼎闊DK	2)H≥3m	43	山杜英	5	80	2412
132	鼎闊DK	2)H≥3m	44	鱼尾葵	5	80	2412
133	鼎闊DK	2)H≥3m	45	亮叶猴耳环	4	80	2412
134	鼎闊DK	2)H≥3m	46	野牡丹	4	80	2412
135	鼎闊DK	2)H≥3m	47	越南冬青	4	80	2412
136	鼎闊DK	2)H≥3m	48	乌材	3	80	2412
137	鼎闊DK	2)H≥3m	49	五月茶	3	80	2412
138	鼎闊DK	2)H≥3m	50	白背算盘子	2	80	2412
139	鼎闊DK	2)H≥3m	51	薄叶胡桐	2	80	2412
140	鼎闊DK	2)H≥3m	52	长花厚壳树	2	80	2412
141	鼎闊DK	2)H≥3m	53	狗骨柴	2	80	2412
142	鼎闊DK	2)H≥3m	54	光叶山矾	2	80	2412
143	鼎闊DK	2)H≥3m	55	毛秀柱花	2	80	2412
144	鼎闊DK	2)H≥3m	56	沙坝冬青	2	80	2412
145	鼎闊DK	2)H≥3m	57	山钓樟	2	80	2412
146	鼎闊DK	2)H≥3m	58	乌榄	2	80	2412
147	鼎闊DK	2)H≥3m	59	小叶胭脂	2	80	2412
148	鼎闊DK	2)H≥3m	60	刺叶葱木	1	80	2412
149	鼎闊DK	2)H≥3m	61	大叶臭椒	1	80	2412
150	鼎闊DK	2)H≥3m	62	短序润楠	1	80	2412
151	鼎闊DK	2)H≥3m	63	黑柃	1	80	2412
152	鼎闊DK	2)H≥3m	64	嘉赐树	1	80	2412
153	鼎闊DK	2)H≥3m	65	假苹婆	1	80	2412
154	鼎闊DK	2)H≥3m	66	了哥王	1	80	2412
155	鼎闊DK	2)H≥3m	67	毛果巴豆	1	80	2412
156	鼎闊DK	2)H≥3m	68	毛果算盘子	1	80	2412
157	鼎闊DK	2)H≥3m	69	毛稔	1	80	2412
158	鼎闊DK	2)H≥3m	70	毛叶嘉赐树	1	80	2412
159	鼎闊DK	2)H≥3m	71	密毛乌口树	1	80	2412
160	鼎闊DK	2)H≥3m	72	疏花卫矛	1	80	2412
161	鼎闊DK	2)H≥3m	73	水东哥	1	80	2412
162	鼎闊DK	2)H≥3m	74	天料木	1	80	2412
163	鼎闊DK	2)H≥3m	75	网脉山龙眼	1	80	2412
164	鼎闊DK	2)H≥3m	76	乌口粗叶木	1	80	2412
165	鼎闊DK	2)H≥3m	77	无名1	1	80	2412
166	鼎闊DK	2)H≥3m	78	异叶翅子树	1	80	2412
167	鼎闊DK	2)H≥3m	79	越南山矾	1	80	2412
168	鼎闊DK	2)H≥3m	80	子凌蒲桃	1	80	2412
244	鼎闊DK	4)DBH<1cm&H≥50cm	1	光叶山黄皮	238	94	936
245	鼎闊DK	4)DBH<1cm&H≥50cm	2	柏拉木	136	94	936
246	鼎闊DK	4)DBH<1cm&H≥50cm	3	九节	49	94	936
247	鼎闊DK	4)DBH<1cm&H≥50cm	4	鼎湖血桐	43	94	936
248	鼎闊DK	4)DBH<1cm&H≥50cm	5	山黄皮	41	94	936
249	鼎闊DK	4)DBH<1cm&H≥50cm	6	薄叶胡桐	40	94	936
250	鼎闊DK	4)DBH<1cm&H≥50cm	7	罗伞树	35	94	936
251	鼎闊DK	4)DBH<1cm&H≥50cm	8	箬叶竹	31	94	936
252	鼎闊DK	4)DBH<1cm&H≥50cm	9	黄果厚壳桂	27	94	936
253	鼎闊DK	4)DBH<1cm&H≥50cm	10	血桐	27	94	936
254	鼎闊DK	4)DBH<1cm&H≥50cm	11	山姜	25	94	936
255	鼎闊DK	4)DBH<1cm&H≥50cm	12	白背瓜馥木	21	94	936
256	鼎闊DK	4)DBH<1cm&H≥50cm	13	红车	18	94	936
257	鼎闊DK	4)DBH<1cm&H≥50cm	14	金毛狗	16	94	936
258	鼎闊DK	4)DBH<1cm&H≥50cm	15	柄果木	15	94	936
259	鼎闊DK	4)DBH<1cm&H≥50cm	16	光叶红豆	10	94	936
260	鼎闊DK	4)DBH<1cm&H≥50cm	17	肖蒲桃	9	94	936
261	鼎闊DK	4)DBH<1cm&H≥50cm	18	柳叶通心花	8	94	936
262	鼎闊DK	4)DBH<1cm&H≥50cm	19	粗叶木	6	94	936
263	鼎闊DK	4)DBH<1cm&H≥50cm	20	广东粗叶木	6	94	936
264	鼎闊DK	4)DBH<1cm&H≥50cm	21	云南银柴	6	94	936
265	鼎闊DK	4)DBH<1cm&H≥50cm	22	笔罗子	5	94	936
266	鼎闊DK	4)DBH<1cm&H≥50cm	23	黄叶树	5	94	936
267	鼎闊DK	4)DBH<1cm&H≥50cm	24	臀形果	5	94	936
268	鼎闊DK	4)DBH<1cm&H≥50cm	25	鸭脚木	5	94	936
269	鼎闊DK	4)DBH<1cm&H≥50cm	26	杖枝省藤	5	94	936
270	鼎闊DK	4)DBH<1cm&H≥50cm	27	褐叶柄果木	4	94	936
271	鼎闊DK	4)DBH<1cm&H≥50cm	28	乌口树	4	94	936
272	鼎闊DK	4)DBH<1cm&H≥50cm	29	小叶五月茶	4	94	936
273	鼎闊DK	4)DBH<1cm&H≥50cm	30	荷木	3	94	936
274	鼎闊DK	4)DBH<1cm&H≥50cm	31	黄枝木	3	94	936
275	鼎闊DK	4)DBH<1cm&H≥50cm	32	鸡屎树	3	94	936
276	鼎闊DK	4)DBH<1cm&H≥50cm	33	嘉赐树	3	94	936
277	鼎闊DK	4)DBH<1cm&H≥50cm	34	柬埔新木姜	3	94	936
278	鼎闊DK	4)DBH<1cm&H≥50cm	35	泡花树	3	94	936
279	鼎闊DK	4)DBH<1cm&H≥50cm	36	猪肚木	3	94	936
280	鼎闊DK	4)DBH<1cm&H≥50cm	37	大青	2	94	936
281	鼎闊DK	4)DBH<1cm&H≥50cm	38	丁公藤	2	94	936
282	鼎闊DK	4)DBH<1cm&H≥50cm	39	谷木	2	94	936
283	鼎闊DK	4)DBH<1cm&H≥50cm	40	光叶拔葜	2	94	936
284	鼎闊DK	4)DBH<1cm&H≥50cm	41	猴耳珠	2	94	936
285	鼎闊DK	4)DBH<1cm&H≥50cm	42	黄藤	2	94	936
286	鼎闊DK	4)DBH<1cm&H≥50cm	43	三叉苦	2	94	936
287	鼎闊DK	4)DBH<1cm&H≥50cm	44	山鸡血藤	2	94	936
288	鼎闊DK	4)DBH<1cm&H≥50cm	45	算珠子	2	94	936
289	鼎闊DK	4)DBH<1cm&H≥50cm	46	天料木	2	94	936
290	鼎闊DK	4)DBH<1cm&H≥50cm	47	新木姜	2	94	936
291	鼎闊DK	4)DBH<1cm&H≥50cm	48	新樟	2	94	936
292	鼎闊DK	4)DBH<1cm&H≥50cm	49	竹节树	2	94	936
293	鼎闊DK	4)DBH<1cm&H≥50cm	50	白楸	1	94	936
294	鼎闊DK	4)DBH<1cm&H≥50cm	51	白颜树	1	94	936
295	鼎闊DK	4)DBH<1cm&H≥50cm	52	不知1	1	94	936
296	鼎闊DK	4)DBH<1cm&H≥50cm	53	不知2	1	94	936
297	鼎闊DK	4)DBH<1cm&H≥50cm	54	糙果山茶	1	94	936
298	鼎闊DK	4)DBH<1cm&H≥50cm	55	草珊瑚	1	94	936
299	鼎闊DK	4)DBH<1cm&H≥50cm	56	翅子树	1	94	936
300	鼎闊DK	4)DBH<1cm&H≥50cm	57	大包血桐	1	94	936
301	鼎闊DK	4)DBH<1cm&H≥50cm	58	大叶土密树	1	94	936
302	鼎闊DK	4)DBH<1cm&H≥50cm	59	鼎湖耳草	1	94	936
303	鼎闊DK	4)DBH<1cm&H≥50cm	60	杜茎山	1	94	936
304	鼎闊DK	4)DBH<1cm&H≥50cm	61	橄榄	1	94	936
305	鼎闊DK	4)DBH<1cm&H≥50cm	62	狗骨柴	1	94	936
306	鼎闊DK	4)DBH<1cm&H≥50cm	63	红皮紫陵	1	94	936
307	鼎闊DK	4)DBH<1cm&H≥50cm	64	红叶荷	1	94	936
308	鼎闊DK	4)DBH<1cm&H≥50cm	65	狐叶耳蒴	1	94	936
309	鼎闊DK	4)DBH<1cm&H≥50cm	66	黄毛绒	1	94	936
310	鼎闊DK	4)DBH<1cm&H≥50cm	67	黄毛榕	1	94	936
311	鼎闊DK	4)DBH<1cm&H≥50cm	68	黄杞	1	94	936
312	鼎闊DK	4)DBH<1cm&H≥50cm	69	假萍婆	1	94	936
313	鼎闊DK	4)DBH<1cm&H≥50cm	70	尖叶木姜	1	94	936
314	鼎闊DK	4)DBH<1cm&H≥50cm	71	剑叶拔葜	1	94	936
315	鼎闊DK	4)DBH<1cm&H≥50cm	72	枯叶木？	1	94	936
316	鼎闊DK	4)DBH<1cm&H≥50cm	73	阔叶沿阶草	1	94	936
317	鼎闊DK	4)DBH<1cm&H≥50cm	74	岭南山竹子	1	94	936
318	鼎闊DK	4)DBH<1cm&H≥50cm	75	露蔸草	1	94	936
319	鼎闊DK	4)DBH<1cm&H≥50cm	76	轮叶木姜	1	94	936
320	鼎闊DK	4)DBH<1cm&H≥50cm	77	毛叶算盘子	1	94	936
321	鼎闊DK	4)DBH<1cm&H≥50cm	78	密花山矾	1	94	936
322	鼎闊DK	4)DBH<1cm&H≥50cm	79	蒲桃	1	94	936
323	鼎闊DK	4)DBH<1cm&H≥50cm	80	山钓樟	1	94	936
324	鼎闊DK	4)DBH<1cm&H≥50cm	81	山竹子	1	94	936
325	鼎闊DK	4)DBH<1cm&H≥50cm	82	省藤	1	94	936
326	鼎闊DK	4)DBH<1cm&H≥50cm	83	蔬花卫茅	1	94	936
327	鼎闊DK	4)DBH<1cm&H≥50cm	84	水石梓	1	94	936
328	鼎闊DK	4)DBH<1cm&H≥50cm	85	土沉香	1	94	936
329	鼎闊DK	4)DBH<1cm&H≥50cm	86	乌材	1	94	936
330	鼎闊DK	4)DBH<1cm&H≥50cm	87	小莲木	1	94	936
331	鼎闊DK	4)DBH<1cm&H≥50cm	88	崖爬藤	1	94	936
332	鼎闊DK	4)DBH<1cm&H≥50cm	89	鱼尾葵	1	94	936
333	鼎闊DK	4)DBH<1cm&H≥50cm	90	玉叶金花	1	94	936
334	鼎闊DK	4)DBH<1cm&H≥50cm	91	窄叶翅子树	1	94	936
335	鼎闊DK	4)DBH<1cm&H≥50cm	92	窄叶空心花	1	94	936
336	鼎闊DK	4)DBH<1cm&H≥50cm	93	朱砂根	1	94	936
337	鼎闊DK	4)DBH<1cm&H≥50cm	94	紫玉盘	1	94	936
338	鼎闊DK	5)H<50cm	1	黄果厚壳桂	217	47	437
339	鼎闊DK	5)H<50cm	2	云南银柴	40	47	437
340	鼎闊DK	5)H<50cm	3	光叶山黄皮	35	47	437
341	鼎闊DK	5)H<50cm	4	沙皮蕨	24	47	437
342	鼎闊DK	5)H<50cm	5	血桐	16	47	437
343	鼎闊DK	5)H<50cm	6	山芦	13	47	437
344	鼎闊DK	5)H<50cm	7	九节	12	47	437
345	鼎闊DK	5)H<50cm	8	罗伞树	7	47	437
346	鼎闊DK	5)H<50cm	9	红车	6	47	437
347	鼎闊DK	5)H<50cm	10	丁公藤	4	47	437
348	鼎闊DK	5)H<50cm	11	金毛狗	4	47	437
349	鼎闊DK	5)H<50cm	12	白背瓜馥木	3	47	437
350	鼎闊DK	5)H<50cm	13	大包血桐	3	47	437
351	鼎闊DK	5)H<50cm	14	复叶耳蕨	3	47	437
352	鼎闊DK	5)H<50cm	15	黑莎草	3	47	437
353	鼎闊DK	5)H<50cm	16	柬埔新木姜	3	47	437
354	鼎闊DK	5)H<50cm	17	小叶五月茶	3	47	437
355	鼎闊DK	5)H<50cm	18	艳山姜	3	47	437
356	鼎闊DK	5)H<50cm	19	白楸	2	47	437
357	鼎闊DK	5)H<50cm	20	柏拉木	2	47	437
358	鼎闊DK	5)H<50cm	21	淡竹叶	2	47	437
359	鼎闊DK	5)H<50cm	22	鼎湖血藤	2	47	437
360	鼎闊DK	5)H<50cm	23	蔓九节	2	47	437
361	鼎闊DK	5)H<50cm	24	箬叶竹	2	47	437
362	鼎闊DK	5)H<50cm	25	省藤	2	47	437
363	鼎闊DK	5)H<50cm	26	臀形果	2	47	437
364	鼎闊DK	5)H<50cm	27	肖蒲桃	2	47	437
365	鼎闊DK	5)H<50cm	28	I阔草X1	1	47	437
366	鼎闊DK	5)H<50cm	29	白颜树	1	47	437
367	鼎闊DK	5)H<50cm	30	笔罗子	1	47	437
368	鼎闊DK	5)H<50cm	31	扁担藤	1	47	437
369	鼎闊DK	5)H<50cm	32	扁藤幼苗	1	47	437
370	鼎闊DK	5)H<50cm	33	薄叶胡桐	1	47	437
371	鼎闊DK	5)H<50cm	34	大青	1	47	437
372	鼎闊DK	5)H<50cm	35	荷木	1	47	437
373	鼎闊DK	5)H<50cm	36	黄藤	1	47	437
374	鼎闊DK	5)H<50cm	37	黄叶树	1	47	437
375	鼎闊DK	5)H<50cm	38	枯叶一丛	1	47	437
376	鼎闊DK	5)H<50cm	39	阔叶耳蕨	1	47	437
377	鼎闊DK	5)H<50cm	40	离藤	1	47	437
378	鼎闊DK	5)H<50cm	41	三叉苦	1	47	437
379	鼎闊DK	5)H<50cm	42	山乌桕	1	47	437
380	鼎闊DK	5)H<50cm	43	水石梓	1	47	437
381	鼎闊DK	5)H<50cm	44	算珠子	1	47	437
382	鼎闊DK	5)H<50cm	45	乌叶蒴	1	47	437
383	鼎闊DK	5)H<50cm	46	小盘木	1	47	437
384	鼎闊DK	5)H<50cm	47	珍珠茅	1	47	437
550	鼎混DH	1)DBH≥1cm	1	荷木	773	71	3899
551	鼎混DH	1)DBH≥1cm	2	豺皮樟	617	71	3899
552	鼎混DH	1)DBH≥1cm	3	锥栗	462	71	3899
553	鼎混DH	1)DBH≥1cm	4	九节	342	71	3899
554	鼎混DH	1)DBH≥1cm	5	黄牛木	253	71	3899
555	鼎混DH	1)DBH≥1cm	6	变叶榕	177	71	3899
556	鼎混DH	1)DBH≥1cm	7	罗浮柿	176	71	3899
557	鼎混DH	1)DBH≥1cm	8	罗伞树	148	71	3899
558	鼎混DH	1)DBH≥1cm	9	马尾松	145	71	3899
559	鼎混DH	1)DBH≥1cm	10	鸭脚木	136	71	3899
560	鼎混DH	1)DBH≥1cm	11	野漆树	124	71	3899
561	鼎混DH	1)DBH≥1cm	12	桃金娘	123	71	3899
562	鼎混DH	1)DBH≥1cm	13	鼠刺	40	71	3899
563	鼎混DH	1)DBH≥1cm	14	三叉苦	38	71	3899
564	鼎混DH	1)DBH≥1cm	15	毛冬青	32	71	3899
565	鼎混DH	1)DBH≥1cm	16	木姜子	31	71	3899
566	鼎混DH	1)DBH≥1cm	17	土沉香	27	71	3899
567	鼎混DH	1)DBH≥1cm	18	黄果厚壳桂	26	71	3899
568	鼎混DH	1)DBH≥1cm	19	白背算盘子	25	71	3899
569	鼎混DH	1)DBH≥1cm	20	银柴	20	71	3899
570	鼎混DH	1)DBH≥1cm	21	野牡丹	16	71	3899
571	鼎混DH	1)DBH≥1cm	22	降真香	13	71	3899
572	鼎混DH	1)DBH≥1cm	23	华润楠	12	71	3899
573	鼎混DH	1)DBH≥1cm	24	光叶山黄皮	10	71	3899
574	鼎混DH	1)DBH≥1cm	25	红皮紫棱	10	71	3899
575	鼎混DH	1)DBH≥1cm	26	橄榄	9	71	3899
576	鼎混DH	1)DBH≥1cm	27	黄栀子	9	71	3899
577	鼎混DH	1)DBH≥1cm	28	云南银柴	9	71	3899
578	鼎混DH	1)DBH≥1cm	29	山乌桕	8	71	3899
579	鼎混DH	1)DBH≥1cm	30	岗松	7	71	3899
580	鼎混DH	1)DBH≥1cm	31	白楸	6	71	3899
581	鼎混DH	1)DBH≥1cm	32	毛稔	5	71	3899
582	鼎混DH	1)DBH≥1cm	33	？无名活树	4	71	3899
583	鼎混DH	1)DBH≥1cm	34	石斑木	4	71	3899
584	鼎混DH	1)DBH≥1cm	35	鱼骨木	4	71	3899
585	鼎混DH	1)DBH≥1cm	36	狗骨柴	3	71	3899
586	鼎混DH	1)DBH≥1cm	37	红车	3	71	3899
587	鼎混DH	1)DBH≥1cm	38	尖叶黄肉楠	3	71	3899
588	鼎混DH	1)DBH≥1cm	39	米碎花	3	71	3899
589	鼎混DH	1)DBH≥1cm	40	密花树	3	71	3899
590	鼎混DH	1)DBH≥1cm	41	羊角扭	3	71	3899
591	鼎混DH	1)DBH≥1cm	42	紫玉盘	3	71	3899
592	鼎混DH	1)DBH≥1cm	43	白车	2	71	3899
593	鼎混DH	1)DBH≥1cm	44	粗糠柴	2	71	3899
594	鼎混DH	1)DBH≥1cm	45	鼎湖钓樟	2	71	3899
595	鼎混DH	1)DBH≥1cm	46	黧蒴	2	71	3899
596	鼎混DH	1)DBH≥1cm	47	轮叶木姜子	2	71	3899
597	鼎混DH	1)DBH≥1cm	48	毛果柃	2	71	3899
598	鼎混DH	1)DBH≥1cm	49	乌桕	2	71	3899
599	鼎混DH	1)DBH≥1cm	50	乌榄	2	71	3899
600	鼎混DH	1)DBH≥1cm	51	白背叶	1	71	3899
601	鼎混DH	1)DBH≥1cm	52	白颜树	1	71	3899
602	鼎混DH	1)DBH≥1cm	53	柏拉木	1	71	3899
603	鼎混DH	1)DBH≥1cm	54	春花	1	71	3899
604	鼎混DH	1)DBH≥1cm	55	粗叶榕	1	71	3899
605	鼎混DH	1)DBH≥1cm	56	枫香	1	71	3899
606	鼎混DH	1)DBH≥1cm	57	岗柃	1	71	3899
607	鼎混DH	1)DBH≥1cm	58	构树	1	71	3899
608	鼎混DH	1)DBH≥1cm	59	红叶藤	1	71	3899
609	鼎混DH	1)DBH≥1cm	60	假苹婆	1	71	3899
610	鼎混DH	1)DBH≥1cm	61	坚荚树	1	71	3899
611	鼎混DH	1)DBH≥1cm	62	酒饼叶	1	71	3899
612	鼎混DH	1)DBH≥1cm	63	毛果算盘子	1	71	3899
613	鼎混DH	1)DBH≥1cm	64	绒楠	1	71	3899
614	鼎混DH	1)DBH≥1cm	65	天料木	1	71	3899
615	鼎混DH	1)DBH≥1cm	66	臀形果	1	71	3899
616	鼎混DH	1)DBH≥1cm	67	香叶树	1	71	3899
617	鼎混DH	1)DBH≥1cm	68	圆叶豺皮樟	1	71	3899
618	鼎混DH	1)DBH≥1cm	69	朱砂根	1	71	3899
619	鼎混DH	1)DBH≥1cm	70	猪肚木	1	71	3899
620	鼎混DH	1)DBH≥1cm	71	竹节树	1	71	3899
621	鼎混DH	2)H≥3m	1	荷木	573	59	2069
622	鼎混DH	2)H≥3m	2	锥栗	395	59	2069
623	鼎混DH	2)H≥3m	3	豺皮樟	282	59	2069
624	鼎混DH	2)H≥3m	4	马尾松	135	59	2069
625	鼎混DH	2)H≥3m	5	黄牛木	114	59	2069
626	鼎混DH	2)H≥3m	6	罗浮柿	101	59	2069
627	鼎混DH	2)H≥3m	7	鸭脚木	65	59	2069
628	鼎混DH	2)H≥3m	8	野漆树	61	59	2069
629	鼎混DH	2)H≥3m	9	九节	50	59	2069
630	鼎混DH	2)H≥3m	10	罗伞树	49	59	2069
631	鼎混DH	2)H≥3m	11	鼠刺	31	59	2069
632	鼎混DH	2)H≥3m	12	变叶榕	26	59	2069
633	鼎混DH	2)H≥3m	13	白背算盘子	16	59	2069
634	鼎混DH	2)H≥3m	14	土沉香	13	59	2069
635	鼎混DH	2)H≥3m	15	黄果厚壳桂	12	59	2069
636	鼎混DH	2)H≥3m	16	三叉苦	12	59	2069
637	鼎混DH	2)H≥3m	17	银柴	11	59	2069
638	鼎混DH	2)H≥3m	18	降真香	10	59	2069
639	鼎混DH	2)H≥3m	19	桃金娘	10	59	2069
640	鼎混DH	2)H≥3m	20	华润楠	9	59	2069
641	鼎混DH	2)H≥3m	21	橄榄	8	59	2069
642	鼎混DH	2)H≥3m	22	光叶山黄皮	8	59	2069
643	鼎混DH	2)H≥3m	23	红皮紫棱	7	59	2069
644	鼎混DH	2)H≥3m	24	野牡丹	6	59	2069
645	鼎混DH	2)H≥3m	25	木姜子	5	59	2069
646	鼎混DH	2)H≥3m	26	山乌桕	5	59	2069
647	鼎混DH	2)H≥3m	27	毛冬青	4	59	2069
648	鼎混DH	2)H≥3m	28	云南银柴	4	59	2069
649	鼎混DH	2)H≥3m	29	？无名活树	3	59	2069
650	鼎混DH	2)H≥3m	30	岗松	3	59	2069
651	鼎混DH	2)H≥3m	31	毛稔	3	59	2069
652	鼎混DH	2)H≥3m	32	鱼骨木	3	59	2069
653	鼎混DH	2)H≥3m	33	白车	2	59	2069
654	鼎混DH	2)H≥3m	34	白楸	2	59	2069
655	鼎混DH	2)H≥3m	35	鼎湖钓樟	2	59	2069
656	鼎混DH	2)H≥3m	36	狗骨柴	2	59	2069
657	鼎混DH	2)H≥3m	37	尖叶黄肉楠	2	59	2069
658	鼎混DH	2)H≥3m	38	密花树	2	59	2069
659	鼎混DH	2)H≥3m	39	石斑木	2	59	2069
660	鼎混DH	2)H≥3m	40	紫玉盘	2	59	2069
661	鼎混DH	2)H≥3m	41	白背叶	1	59	2069
662	鼎混DH	2)H≥3m	42	白颜树	1	59	2069
663	鼎混DH	2)H≥3m	43	柏拉木	1	59	2069
664	鼎混DH	2)H≥3m	44	春花	1	59	2069
665	鼎混DH	2)H≥3m	45	粗叶榕	1	59	2069
666	鼎混DH	2)H≥3m	46	枫香	1	59	2069
667	鼎混DH	2)H≥3m	47	岗柃	1	59	2069
668	鼎混DH	2)H≥3m	48	红车	1	59	2069
669	鼎混DH	2)H≥3m	49	红叶藤	1	59	2069
670	鼎混DH	2)H≥3m	50	黄栀子	1	59	2069
671	鼎混DH	2)H≥3m	51	假苹婆	1	59	2069
672	鼎混DH	2)H≥3m	52	黧蒴	1	59	2069
673	鼎混DH	2)H≥3m	53	毛果柃	1	59	2069
674	鼎混DH	2)H≥3m	54	绒楠	1	59	2069
675	鼎混DH	2)H≥3m	55	臀形果	1	59	2069
676	鼎混DH	2)H≥3m	56	乌桕	1	59	2069
677	鼎混DH	2)H≥3m	57	乌榄	1	59	2069
678	鼎混DH	2)H≥3m	58	羊角扭	1	59	2069
679	鼎混DH	2)H≥3m	59	猪肚木	1	59	2069
734	鼎混DH	4)DBH<1cm&H≥50cm	1	豺皮樟	83	39	433
735	鼎混DH	4)DBH<1cm&H≥50cm	2	九节	62	39	433
736	鼎混DH	4)DBH<1cm&H≥50cm	3	桃金娘	57	39	433
737	鼎混DH	4)DBH<1cm&H≥50cm	4	罗伞树	40	39	433
738	鼎混DH	4)DBH<1cm&H≥50cm	5	变叶榕	24	39	433
739	鼎混DH	4)DBH<1cm&H≥50cm	6	三叉苦	21	39	433
740	鼎混DH	4)DBH<1cm&H≥50cm	7	黄牛木	20	39	433
741	鼎混DH	4)DBH<1cm&H≥50cm	8	荷木	18	39	433
742	鼎混DH	4)DBH<1cm&H≥50cm	9	粗叶榕	10	39	433
743	鼎混DH	4)DBH<1cm&H≥50cm	10	罗浮柿	10	39	433
744	鼎混DH	4)DBH<1cm&H≥50cm	11	毛冬青	8	39	433
745	鼎混DH	4)DBH<1cm&H≥50cm	12	鸭脚木	8	39	433
746	鼎混DH	4)DBH<1cm&H≥50cm	13	锥栗	8	39	433
747	鼎混DH	4)DBH<1cm&H≥50cm	14	斑叶朱砂根	6	39	433
748	鼎混DH	4)DBH<1cm&H≥50cm	15	龙船花	6	39	433
749	鼎混DH	4)DBH<1cm&H≥50cm	16	野漆树	6	39	433
750	鼎混DH	4)DBH<1cm&H≥50cm	17	朱砂根	6	39	433
751	鼎混DH	4)DBH<1cm&H≥50cm	18	银柴	5	39	433
752	鼎混DH	4)DBH<1cm&H≥50cm	19	紫玉盘	5	39	433
753	鼎混DH	4)DBH<1cm&H≥50cm	20	春花	3	39	433
754	鼎混DH	4)DBH<1cm&H≥50cm	21	大青	3	39	433
755	鼎混DH	4)DBH<1cm&H≥50cm	22	黧蒴	3	39	433
756	鼎混DH	4)DBH<1cm&H≥50cm	23	白背算盘子	2	39	433
757	鼎混DH	4)DBH<1cm&H≥50cm	24	粉叶菝葜	2	39	433
758	鼎混DH	4)DBH<1cm&H≥50cm	25	光叶山黄皮	2	39	433
759	鼎混DH	4)DBH<1cm&H≥50cm	26	木姜子	2	39	433
760	鼎混DH	4)DBH<1cm&H≥50cm	27	白背叶	1	39	433
761	鼎混DH	4)DBH<1cm&H≥50cm	28	鼎湖钓樟	1	39	433
762	鼎混DH	4)DBH<1cm&H≥50cm	29	岗松	1	39	433
763	鼎混DH	4)DBH<1cm&H≥50cm	30	谷木	1	39	433
764	鼎混DH	4)DBH<1cm&H≥50cm	31	鬼灯笼	1	39	433
765	鼎混DH	4)DBH<1cm&H≥50cm	32	黄果厚壳桂	1	39	433
766	鼎混DH	4)DBH<1cm&H≥50cm	33	黄栀子	1	39	433
767	鼎混DH	4)DBH<1cm&H≥50cm	34	剑叶菝葜	1	39	433
768	鼎混DH	4)DBH<1cm&H≥50cm	35	酒饼叶	1	39	433
769	鼎混DH	4)DBH<1cm&H≥50cm	36	毛稔	1	39	433
770	鼎混DH	4)DBH<1cm&H≥50cm	37	绒楠	1	39	433
771	鼎混DH	4)DBH<1cm&H≥50cm	38	肖野牡丹	1	39	433
772	鼎混DH	4)DBH<1cm&H≥50cm	39	玉叶金花	1	39	433
773	鼎混DH	5)H<50cm	1	淡竹叶	29	32	150
774	鼎混DH	5)H<50cm	2	豺皮樟	16	32	150
775	鼎混DH	5)H<50cm	3	黑莎草	11	32	150
776	鼎混DH	5)H<50cm	4	芒萁	11	32	150
777	鼎混DH	5)H<50cm	5	铁线蕨	11	32	150
778	鼎混DH	5)H<50cm	6	黄果厚壳桂	8	32	150
779	鼎混DH	5)H<50cm	7	九节	8	32	150
780	鼎混DH	5)H<50cm	8	桃金娘	7	32	150
781	鼎混DH	5)H<50cm	9	蔓九节	6	32	150
782	鼎混DH	5)H<50cm	10	扇叶铁线蕨	6	32	150
783	鼎混DH	5)H<50cm	11	羽叶凤尾蕨	5	32	150
784	鼎混DH	5)H<50cm	12	罗伞树	4	32	150
785	鼎混DH	5)H<50cm	13	莎草	3	32	150
786	鼎混DH	5)H<50cm	14	光叶菝葜	2	32	150
787	鼎混DH	5)H<50cm	15	海金沙	2	32	150
788	鼎混DH	5)H<50cm	16	木姜子	2	32	150
789	鼎混DH	5)H<50cm	17	五节芒	2	32	150
790	鼎混DH	5)H<50cm	18	朱砂根	2	32	150
791	鼎混DH	5)H<50cm	19	紫玉盘	2	32	150
792	鼎混DH	5)H<50cm	20	菝葜	1	32	150
793	鼎混DH	5)H<50cm	21	粉叶菝葜	1	32	150
794	鼎混DH	5)H<50cm	22	复叶耳蕨	1	32	150
795	鼎混DH	5)H<50cm	23	荷木	1	32	150
796	鼎混DH	5)H<50cm	24	黄牛木	1	32	150
797	鼎混DH	5)H<50cm	25	蕨	1	32	150
798	鼎混DH	5)H<50cm	26	黧蒴	1	32	150
799	鼎混DH	5)H<50cm	27	龙船花	1	32	150
800	鼎混DH	5)H<50cm	28	三叉苦	1	32	150
801	鼎混DH	5)H<50cm	29	乌毛蕨	1	32	150
802	鼎混DH	5)H<50cm	30	小苗	1	32	150
803	鼎混DH	5)H<50cm	31	野牡丹	1	32	150
804	鼎混DH	5)H<50cm	32	玉叶金花	1	32	150
